# Supplementary material for: Reciprocal Changes in Voltage-Gated Potassium and Subthreshold Inward Currents Help Maintain Firing Dynamics of AVPV Kisspeptin Neurons during the Estrous Cycle
Source: eNeuro. 2021 Sep 2;8(5):ENEURO.0324-21.2021. doi: 10.1523/ENEURO.0324-21.2021 (PMC8422850; doi:10.1523/ENEURO.0324-21.2021)
Supplement: Extended Data 1 — CaTcustom: hpp file containing code for T type calcium current; HCurrentcustom: hpp file containing code for hyperpolarization-activated current; markovNA: hpp file containing code for transient Na current; NaP_V2: hpp file containing code for persistent Na current; optifastK_GHK: hpp file containing code for fast K current; optiSlowKV5: hpp file containing code for slow K current; testcond: hpp file containing code for residual K current. These conductance files are written in C++ and can be added to xolotl neuron objects. Parameter values used for models are listed in Tables 4-Tables 6. Download Extended Data 1, ZIP file. [file enu-eN-NWR-0324-21-s01.zip › code/HCurrentcustom.hpp]

// _  _ ____ _    ____ ___ _
//  \/  |  | |    |  |  |  |
// _/\_ |__| |___ |__|  |  |___
//
// Generic non-inactivating conductance
// defaults reproduce a Kd channel from here:
// http://www.jneurosci.org/content/jneuro/18/7/2309.full.pdf
#ifndef HCURRENTCUSTOM
#define HCURRENTCUSTOM
#include "conductance.hpp"

//inherit conductance class spec
class HCurrentcustom: public conductance {

public:


    double m_V_half = -95.0;
    double m_V_slope = 3;

    double m_tau_A = 100;
    double m_tau_B = 1300.0;
    double m_tau_V_half = -42.2;
    double m_tau_V_slope = -8.73;


    // specify parameters + initial conditions
    HCurrentcustom(double gbar_, double E_, double m_,double m_V_half_, double m_V_slope_, double m_tau_A_, double m_tau_B_, double m_tau_V_half_, double m_tau_V_slope_)
    {
        gbar = gbar_;
        E = E_;
        m = m_;
        

        // activation parameters
        m_V_half = m_V_half_;
        m_V_slope = m_V_slope_;


        m_tau_A = m_tau_A_;
        m_tau_B = m_tau_B_;
        m_tau_V_half = m_tau_V_half_;
        m_tau_V_slope = m_tau_V_slope_;


        // defaults 
        if (isnan(gbar)) { gbar = 0; }
        
        if (isnan (E)) { E = -19.9; }


        p = 1;

        // do not allow this channel to be approximated
        
    }

    double m_inf(double, double);
    double tau_m(double, double);
    string getClass(void);
};

string HCurrentcustom::getClass(){return "HCurrentcustom";}

double HCurrentcustom::m_inf(double V, double Ca) {return 1.0/(1.0+exp((V-m_V_half)/m_V_slope));}

double HCurrentcustom::tau_m(double V, double Ca) {return m_tau_A + m_tau_B/(1+exp((V - m_tau_V_half)/m_tau_V_slope));}


#endif
